# Supplementary material for: Spatiotemporal analysis of seasonal trends in land surface temperature within the distribution range of Moringa peregrina (Forssk.) in Southern and Southeastern Iran
Source: PLoS One. 2024 Jul 25;19(7):e0306642. doi: 10.1371/journal.pone.0306642 (PMC11271878; doi:10.1371/journal.pone.0306642)
Supplement: S1 File — (ZIP) [file pone.0306642.s001.zip]

Archive with 22 entries (21 files):
- S1/
- S1/boundery.cpg
- S1/boundery.dbf
- S1/boundery.prj
- S1/boundery.sbn
- S1/boundery.sbx
- S1/boundery.shp
- S1/boundery.shp.xml
- S1/boundery.shx
- S1/hsm.tfw
- S1/hsm.tif
- S1/hsm.tif.aux.xml
- S1/hsm.tif.ovr
- S1/hsm.tif.vat.cpg
- S1/hsm.tif.vat.dbf
- S1/Moringa.cpg
- S1/Moringa.dbf
- S1/Moringa.prj
- S1/Moringa.sbn
- S1/Moringa.sbx
- S1/Moringa.shp
- S1/Moringa.shx
